# Supplementary material for: Phytocomplex of a Standardized Extract from Red Orange (Citrus sinensis L. Osbeck) against Photoaging
Source: Cells. 2022 Apr 25;11(9):1447. doi: 10.3390/cells11091447 (PMC9103794; doi:10.3390/cells11091447)
Supplement: Supplementary file 1 [file cells-11-01447-s001.zip]

Archive with 1 entries (1 files):
- cells-1668217-supplementary.pdf
